# Supplementary material for: The effects of isometric hand grip force on wrist kinematics and forearm muscle activity during radial and ulnar wrist joint perturbations
Source: PeerJ. 2022 May 24;10:e13495. doi: 10.7717/peerj.13495 (PMC9138088; doi:10.7717/peerj.13495)
Supplement: Supplemental Information 1 [file peerj-10-13495-s001.xlsx]

## Sheet: Angular Displacement&Velocity
MVG 5%	Radial			Ulnar				MVG 50%	Radial			Ulnar
Participant	Displacement	Time to Displacement	Velocity	Displacement	Time to Displacement	Velocity		Participant	Displacement	Time to Displacement	Velocity	Displacement	Time to Displacement	Velocity
1	15.966	128	0.124735	17.3446	134	0.129437		1	7.04394	90	0.078266	8.22538	96	0.0856811
2	17.2735	134	0.128907	16.3637	128	0.127841		2	9.86633	98	0.100677	8.58405	96	0.0894172
3	19.0657	135	0.141228	13.5495	122.5	0.110608		3	8.56801	98	0.0874287	9.50881	96	0.0990501
4	22.9653	150	0.153102	17.5543	130	0.135033		4	13.7304	112	0.122593	9.7632	98	0.0996245
5	18.1559	138	0.131564	14.6838	124	0.118417		5	9.22462	98	0.0941288	8.16579	94	0.0868702
6	18.5741	140	0.132672	17.8167	128	0.139193		6	9.18108	100	0.0918108	11.1165	102	0.108986
7	12.1788	116	0.10499	18.0699	130	0.139		7	6.16961	90	0.0685512	11.3423	100	0.113423
8	14.3308	124	0.115571	18.1685	128	0.141941		8	7.98359	96	0.0831624	12.047	98	0.122929
9	20.6494	140	0.147496	25.547	148	0.172615		9	11.6563	104	0.112079	12.5535	104	0.120707
10	24.369	152	0.160323	20.615	138	0.149384		10	16.6066	126	0.131798	13.4416	118	0.113912
11	22.8484	154	0.148366	22.1838	134	0.165551		11	11.3847	110	0.103497	15.0642	114	0.132142
12	17.4454	142	0.122855	15.8583	132	0.120139		12	9.50995	104	0.0914419	8.95418	100	0.0895418
13	26.2907	160	0.164317	19.6158	132	0.148604		13	12.6933	110	0.115394	13.5023	106	0.12738
14	22.3603	144	0.15528	18.2384	130	0.140295		14	12.2682	102	0.120276	10.9882	104	0.105656
15	21.3541	144	0.148293	23.3973	140	0.167124		15	13.9126	120	0.115938	15.2201	118	0.128983
16	17.3858	136	0.127837	22.4347	136	0.164961		16	8.95991	98	0.0914277	12.5375	100	0.125375
17	19.8977	144	0.138178	28.2296	160	0.176435		17	15.4469	118	0.130906	13.696	118	0.116068
18	17.5623	140	0.125445	22.4187	138	0.162454		18	9.4836	100	0.094836	12.7689	100	0.127689
19	18.9706	144	0.131741	24.7277	156	0.158511		19	10.955	110	0.0995905	13.6375	116	0.117565
20	21.6211	146	0.14809	22.3522	140	0.159659		20	11.6987	108	0.108321	14.2437	112	0.127176
Mean	19.4633	140.55	0.137549	19.9585	135.425	0.14636		Mean	10.8172	104.6	0.102106	11.768	104.5	0.111909
SD	3.43325	10.2468	0.0151327	3.86067	9.78623	0.0191984		SD	2.7381	9.60482	0.0173145	2.27271	8.35716	0.0154631
SE	0.767698	2.29126	0.00338377	0.863272	2.18827	0.00429289		SE	0.612258	2.1477	0.00387163	0.508193	1.86872	0.00345766
MVG 20%	Radial			Ulnar				MVG 80%	Radial			Ulnar
Participant	Displacement	Time to Displacement	Velocity	Displacement	Time to Displacement	Velocity		Participant	Displacement	Time to Displacement	Velocity	Displacement	Time to Displacement	Velocity
1	10.4909	104	0.100874	13.0818	115	0.0856811		1	6.78726	88	0.0771279	6.39994	90	0.0711104
2	13.2731	114	0.116431	11.4317	110	0.0894172		2	7.57794	90	0.0841993	6.17305	80	0.0771631
3	12.6097	116	0.108704	13.1895	110	0.0990501		3	8.68489	96	0.0904676	7.7842	88	0.0884569
4	16.7086	130	0.128528	11.662	110	0.0996245		4	11.5107	104	0.11068	9.29108	94	0.0988413
5	12.3472	116	0.106442	12.4595	112	0.0868702		5	8.09246	98	0.0825761	6.64058	88	0.0754611
6	12.4951	120	0.104126	14.6723	118	0.108986		6	7.52294	98	0.0767647	7.85525	90	0.0872806
7	8.992	100	0.08992	13.9091	108	0.113423		7	5.42591	80	0.0678239	7.04165	84	0.0838292
8	10.1242	106	0.095511	13.531	114	0.122929		8	6.69444	90	0.0743827	10.0084	98	0.102127
9	16.1276	122	0.132194	15.6635	116	0.120707		9	9.8182	98	0.100186	14.246	104	0.136981
10	21.5432	140	0.15388	19.1929	130	0.113912		10	13.6479	112	0.121856	11.2495	104	0.108168
11	19.0864	134	0.142436	17.0214	126	0.132142		11	10.0325	104	0.0964663	11.9347	100	0.119347
12	14.0936	124	0.113658	11.1005	114	0.0895418		12	8.36175	100	0.0836175	6.70017	90	0.0744463
13	16.4668	128	0.128647	16.0348	120	0.12738		13	12.9305	106	0.121986	11.3652	98	0.115971
14	17.7353	126	0.140757	14.937	124	0.105656		14	10.0096	100	0.100096	11.411	100	0.11411
15	17.9336	132	0.13586	15.8159	120	0.128983		15	11.6116	102	0.113839	9.90071	94	0.105327
16	12.1467	112	0.108453	15.5294	110	0.125375		16	8.06839	94	0.085834	10.6352	92	0.1156
17	14.5806	122	0.119513	19.9343	132	0.116068		17	12.2934	110	0.111758	14.3984	110	0.130895
18	12.5329	122	0.102729	18.1055	122	0.127689		18	8.71813	96	0.0908138	10.5608	98	0.107763
19	14.0214	128	0.109542	21.8102	140	0.117565		19	9.46412	100	0.0946412	10.8335	106	0.102203
20	15.675	130	0.120577	18.6039	128	0.127176		20	10.8174	100	0.108174	10.5516	96	0.109912
Mean	14.4492	121.3	0.117939	15.3843	118.95	0.111909		Mean	9.4035	98.3	0.0946645	9.74905	95.2	0.10125
SD	3.20134	10.4685	0.0171267	2.99545	8.7868	0.0154631		SD	2.21842	7.54705	0.0160521	2.46604	7.66125	0.0189109
SE	0.715841	2.34083	0.00382964	0.669803	1.96479	0.00345766		SE	0.496054	1.68757	0.00358936	0.551424	1.71311	0.00422861

## Sheet: Muscle Activity (Averages)
Radial Deviation		Pre	Post1	Post2	Standard Error Pre	Standard Error Post2	Standard Error Post2		Ulnar Deviation		Pre	Post1	Post2	Standard Error Pre	Standard Error Post2	Standard Error Post2
5% MVC	FCR	2.109	2.551	2.653	0.0614943	0.0770377	0.0817145		5% MVC	FCR	2.069	2.401	2.47	0.061378	0.0782128	0.0815757
	FDS	2.854	3.744	3.936	0.0670496	0.112302	0.125137			FDS	2.484	2.795	2.91	0.0494807	0.0643454	0.071706
	FCU	5.455	7.27	7.725	0.145822	0.224979	0.250192			FCU	5.455	5.475	5.64	0.145822	0.156107	0.166936
	ECR	4.441	4.921	5.522	0.105666	0.113353	0.127026			ECR	5.828	8.362	8.755	0.131439	0.199233	0.205686
	EDC	5.447	6.031	6.462	0.0901755	0.0955311	0.107821			EDC	6.455	8.081	8.521	0.120502	0.174415	0.188572
	ECU	7.035	8.704	8.939	0.201048	0.258765	0.286325			ECU	7.229	7.724	8.306	0.227959	0.242398	0.270642
	BR	2.707	3.143	3.443	0.108463	0.131416	0.150453			BR	3.219	4.322	4.529	0.145209	0.214727	0.231308
	BB	0.274	0.272	0.271	0.00640126	0.00632202	0.00628198			BB	0.273	0.275	0.275	0.00631232	0.00631284	0.00629826
20% MVC	FCR	4.04015	4.64284	4.75453	0.102708	0.114702	0.11722		20% MVC	FCR	3.67738	3.89144	4.01099	0.0866301	0.0943571	0.100561
	FDS	7.52887	8.88297	9.01047	0.16575	0.191923	0.197072			FDS	6.80885	6.68572	6.59019	0.152977	0.140762	0.145573
	FCU	13.1604	15.6164	15.7867	0.278944	0.333282	0.350566			FCU	13.1604	11.3738	11.2937	0.278944	0.229262	0.241223
	ECR	9.41138	9.52033	10.2496	0.187836	0.179229	0.183328			ECR	12.1468	15.5409	15.3691	0.21687	0.273304	0.275775
	EDC	9.69192	10.1967	10.6625	0.151422	0.162427	0.174102			EDC	11.1821	13.1503	13.4262	0.163168	0.214788	0.225177
	ECU	13.3834	15.4203	15.2497	0.36092	0.411955	0.410423			ECU	12.8977	12.9588	13.4349	0.337316	0.336109	0.345468
	BR	4.84273	5.42639	5.83506	0.279613	0.299009	0.32608			BR	6.27097	7.81387	7.86461	0.424428	0.522027	0.519444
	BB	0.273348	0.273134	0.273505	0.00629081	0.00634672	0.00638521			BB	0.272424	0.273257	0.2733	0.00639093	0.00635694	0.00632246
50% MVC	FCR	10.8638	11.5504	11.4008	0.332779	0.328318	0.3111		50% MVC	FCR	11.1451	10.835	10.463	0.346466	0.324692	0.309936
	FDS	22.6633	24.8496	24.2526	0.664268	0.721386	0.682987			FDS	23.8933	22.5086	21.0276	0.733806	0.672094	0.616592
	FCU	34.3785	37.8247	37.7264	0.986334	1.14299	1.19452			FCU	34.3785	32.7688	31.4035	0.986334	0.968183	0.975275
	ECR	20.9477	20.8687	22.0495	0.424665	0.411485	0.416597			ECR	25.1985	29.7496	28.5712	0.454828	0.527013	0.508878
	EDC	19.222	19.4152	19.9935	0.25292	0.248745	0.271777			EDC	22.3212	23.875	23.2872	0.381563	0.38992	0.359715
	ECU	28.4083	30.5683	29.6571	0.475058	0.505329	0.485501			ECU	27.8943	26.662	26.3587	0.449373	0.414187	0.404353
	BR	9.61407	10.2616	10.8984	0.572577	0.620919	0.67074			BR	10.9804	12.8228	12.5451	0.631309	0.746619	0.73771
	BB	0.273071	0.27245	0.27236	0.00626311	0.00626978	0.00628821			BB	0.274873	0.27463	0.273748	0.00623	0.00625359	0.00623167
80% MVC	FCR	20.2374	20.2082	19.3559	0.644219	0.596792	0.545069		80% MVC	FCR	21.5134	20.2721	19.0045	0.702848	0.635147	0.578674
	FDS	39.1018	38.6447	36.4777	1.15021	1.03795	0.911161			FDS	40.1892	37.0289	34.2592	1.20222	1.04146	0.916476
	FCU	53.6452	54.163	52.0918	1.21643	1.19727	1.19014			FCU	53.6452	51.1649	48.1041	1.21643	1.13698	1.08248
	ECR	43.9769	40.6006	41.1077	0.825996	0.795441	0.793874			ECR	52.663	54.6915	50.8773	0.870467	0.830744	0.787699
	EDC	32.5323	31.6123	31.1832	0.646323	0.612154	0.573045			EDC	36.6225	36.842	34.7267	0.767537	0.706549	0.612741
	ECU	44.7234	45.4099	43.6746	1.24684	1.25436	1.19805			ECU	44.4134	40.9943	39.1032	1.26303	1.11082	1.03544
	BR	18.4482	18.2415	18.9535	1.01704	0.971997	1.02735			BR	23.3065	24.1508	23.2173	1.23401	1.27541	1.26144
	BB	0.273598	0.274455	0.274731	0.00623876	0.00635774	0.00639716			BB	0.270591	0.270994	0.271541	0.00615472	0.0061455	0.00614672

## Sheet: Muscle Activity, Single Subject
Subject	Direction	Grip	Time	FCR	FDS	FCU	ECR	EDC	ECU	BR	BB
S01	RAD	5	Pre	0	3.67224	8.30215	3.48624	8.28435	3.64566	2.09357	0.540086
S01	RAD	5	SLR	2.28865	4.78776	9.85415	3.80737	8.26448	4.50437	2.24154	0.538564
S01	RAD	5	LLR	2.37652	5.08783	9.80171	4.32728	8.55118	4.55725	2.37537	0.537168
S01	ULN	5	Pre	1.84524	3.15331	8.30215	3.49054	10.4222	4.40255	2.45522	0.539548
S01	ULN	5	SLR	2.05457	3.51204	8.95853	4.95248	13.0513	4.50359	2.76203	0.534794
S01	ULN	5	LLR	2.06549	3.57081	8.96931	5.08636	13.4631	4.59516	2.71445	0.53208
S01	RAD	20	Pre	2.36991	5.48304	12.3053	4.59475	9.46944	4.70478	2.44239	0.534766
S01	RAD	20	SLR	2.7517	6.48922	14.3501	4.84295	9.54988	5.71124	2.5661	0.537192
S01	RAD	20	LLR	2.79642	6.56617	14.2528	5.43731	9.88118	5.82752	2.69887	0.538814
S01	ULN	20	Pre	2.19921	4.22543	12.3053	5.48951	11.3009	5.37985	2.90034	0.532026
S01	ULN	20	SLR	2.35765	4.51021	11.4843	7.40204	13.9141	5.39124	3.54765	0.532652
S01	ULN	20	LLR	2.31154	4.45158	10.9929	7.41581	14.3221	5.54554	3.52385	0.530976
S01	RAD	50	Pre	3.05378	6.73606	14.598	6.08893	10.5014	5.79077	2.82326	0.53111
S01	RAD	50	SLR	3.66937	8.48819	18.2533	6.45627	10.8798	7.0642	3.02265	0.533736
S01	RAD	50	LLR	3.77722	8.78333	18.5659	7.06965	11.4504	7.35618	3.20795	0.53623
S01	ULN	50	Pre	2.75333	6.30703	14.598	6.87022	12.5441	6.33056	3.28408	0.530605
S01	ULN	50	SLR	2.84802	6.23731	12.541	8.52406	15.0711	6.21889	4.04362	0.534297
S01	ULN	50	LLR	2.7732	5.9756	12.1127	8.34323	15.3637	6.36598	4.01472	0.532904
S01	RAD	80	Pre	3.52988	8.144	15.4533	6.29475	11.0554	6.52475	3.01837	0.524739
S01	RAD	80	SLR	4.01419	9.93278	19.0662	6.82809	11.2219	7.85276	3.22642	0.530786
S01	RAD	80	LLR	4.07315	10.0764	19.4594	7.67604	11.8421	8.18754	3.43831	0.534295
S01	ULN	80	Pre	3.28816	7.93979	15.4533	7.80949	13.2968	7.14185	3.61052	0.526301
S01	ULN	80	SLR	3.49318	7.9522	13.3792	9.72715	16.7452	7.29889	4.48611	0.527001
S01	ULN	80	LLR	3.42887	7.77638	13.0286	9.6444	17.5934	7.52282	4.48781	0.526822
S02	RAD	5	Pre	0.827919	1.50306	4.53319	1.72866	3.80281	12.5467	0.642628	0.410686
S02	RAD	5	SLR	0.970116	1.79248	5.43404	2.28139	5.14022	15.3172	0.725261	0.401084
S02	RAD	5	LLR	1.02234	1.90398	5.91171	2.70948	5.7824	16.3433	0.764237	0.397292
S02	ULN	5	Pre	0.849412	1.47794	4.53319	2.2689	3.6783	11.8041	0.642461	0.401233
S02	ULN	5	SLR	0.976564	1.69033	4.71868	4.08081	4.39029	10.9021	0.807427	0.408893
S02	ULN	5	LLR	1.00579	1.74105	4.82991	4.93844	4.846	11.046	0.872827	0.410854
S02	RAD	20	Pre	1.75638	3.9142	11.6305	5.19393	6.48208	23.2809	0.841589	0.40569
S02	RAD	20	SLR	1.94148	4.58416	12.9358	6.75041	7.7891	27.9675	0.98645	0.405794
S02	RAD	20	LLR	2.0738	4.93782	13.3085	7.81014	8.38865	28.0489	1.07604	0.40716
S02	ULN	20	Pre	1.8031	4.20387	11.6305	6.84645	7.4071	21.6125	0.965341	0.413611
S02	ULN	20	SLR	1.72823	3.95325	11.9689	8.96574	8.08965	19.0759	1.0397	0.41304
S02	ULN	20	LLR	1.61175	3.67034	11.5071	8.81955	8.28985	18.0465	1.01628	0.413364
S02	RAD	50	Pre	3.48916	8.42381	22.6432	8.56385	16.3134	41.8268	1.45629	0.406757
S02	RAD	50	SLR	3.4632	8.40136	21.9691	9.319	15.9928	44.3821	1.47357	0.402707
S02	RAD	50	LLR	3.38766	8.24718	20.5848	9.9625	15.1769	40.8079	1.48285	0.400804
S02	ULN	50	Pre	3.97297	10.4257	22.6432	11.8956	16.586	37.659	1.56028	0.407533
S02	ULN	50	SLR	3.58416	9.81297	22.6679	15.7904	16.4496	33.6232	1.64808	0.402957
S02	ULN	50	LLR	3.15225	8.97855	21.053	15.1592	15.7478	31.6036	1.54152	0.400899
S02	RAD	80	Pre	9.59709	25.1726	67.6484	35.5445	47.6551	90.5705	5.07422	0.411269
S02	RAD	80	SLR	9.38382	25.2208	64.8273	30.117	44.5777	90.5737	5.80587	0.416548
S02	RAD	80	LLR	8.93595	24.5631	62.0004	30.3423	41.2723	84.9183	6.52459	0.417788
S02	ULN	80	Pre	11.2254	31.0342	67.6484	47.1695	47.6863	90.322	10.4428	0.393105
S02	ULN	80	SLR	10.1469	28.4064	68.8254	49.0018	42.6868	77.9355	12.1837	0.394674
S02	ULN	80	LLR	8.99067	26.419	62.4638	42.8422	37.986	70.1012	11.385	0.397248
S03	RAD	5	Pre	1.14703	1.51627	5.51293	3.77086	5.52548	11.5094	1.13658	0.20299
S03	RAD	5	SLR	1.86511	2.29191	10.8517	4.83324	6.9581	17.0438	1.52846	0.20346
S03	RAD	5	LLR	2.12233	2.62864	12.6966	6.27944	8.29475	19.1474	1.96854	0.203269
S03	ULN	5	Pre	1.19914	1.4848	5.51293	7.48476	8.73149	15.2651	2.15321	0.202794
S03	ULN	5	SLR	1.30786	1.47036	5.60113	11.0009	12.0578	16.5821	3.17345	0.205721
S03	ULN	5	LLR	1.38265	1.56772	5.88888	12.3904	13.1837	18.7487	3.40491	0.206183
S03	RAD	20	Pre	2.12619	3.12435	14.6816	9.62304	11.585	20.1126	2.04566	0.202762
S03	RAD	20	SLR	2.94793	3.84122	21.226	9.31242	11.8518	22.3668	2.40869	0.202421
S03	RAD	20	LLR	2.94816	3.8563	20.9861	10.6302	12.9049	22.4908	2.80706	0.20365
S03	ULN	20	Pre	1.9359	3.01043	14.6816	14.5421	16.0123	19.2301	2.93607	0.202243
S03	ULN	20	SLR	2.0764	2.90283	12.1809	20.2883	20.1398	20.9335	4.01144	0.203206
S03	ULN	20	LLR	2.131	2.91628	12.083	20.5415	20.351	22.3883	4.00401	0.202474
S03	RAD	50	Pre	6.13598	11.1082	38.369	21.0157	22.288	33.9609	4.18587	0.207587
S03	RAD	50	SLR	7.45332	12.724	47.1034	20.9908	20.8649	37.0889	4.7802	0.207765
S03	RAD	50	LLR	7.44771	12.4598	48.8583	24.6718	23.305	37.659	5.68148	0.207684
S03	ULN	50	Pre	6.25732	9.98201	38.369	34.1267	37.8882	30.9712	6.99549	0.204626
S03	ULN	50	SLR	5.80962	8.84521	28.1758	38.1444	39.179	29.5222	8.02854	0.20478
S03	ULN	50	LLR	5.61912	8.48189	26.2865	34.3986	35.0621	28.7038	7.57359	0.205258
S03	RAD	80	Pre	9.24711	12.9979	43.8518	44.2118	40.6029	61.5817	9.12922	0.208558
S03	RAD	80	SLR	11.9877	14.7685	50.0768	39.1846	38.565	66.4046	9.73281	0.205761
S03	RAD	80	LLR	12.2346	14.7591	49.0808	41.5459	39.4144	66.5811	11.0097	0.205706
S03	ULN	80	Pre	11.5337	17.1423	43.8518	60.0234	65.9524	60.9296	14.6848	0.211626
S03	ULN	80	SLR	11.0438	15.963	45.4192	59.8153	62.9495	50.7309	14.8236	0.211266
S03	ULN	80	LLR	10.4698	15.2118	41.5358	51.5001	54.4232	46.5908	13.1859	0.210168
S04	RAD	5	Pre	0.707251	1.57574	2.34462	4.70067	5.72264	5.20064	3.21401	0.23197
S04	RAD	5	SLR	0.82228	2.16011	2.8829	4.88427	6.2727	6.94329	3.69369	0.232529
S04	RAD	5	LLR	0.834283	2.20175	2.91172	5.27269	6.40596	6.52373	3.86281	0.231615
S04	ULN	5	Pre	0.685003	1.27346	2.34462	6.80823	6.3585	4.64225	3.44705	0.230028
S04	ULN	5	SLR	0.720344	1.28321	2.14652	9.52245	6.83368	4.81796	4.43381	0.227671
S04	ULN	5	LLR	0.713399	1.26489	2.1145	8.91092	6.7474	5.1978	4.43753	0.227118
S04	RAD	20	Pre	1.30062	8.03475	6.70038	9.49139	9.24622	8.61592	4.50531	0.228796
S04	RAD	20	SLR	1.53481	9.4966	7.97029	9.79593	10.0011	11.2563	5.62165	0.226809
S04	RAD	20	LLR	1.5714	8.79762	7.71329	10.3959	10.2624	10.8089	6.30733	0.226969
S04	ULN	20	Pre	1.22865	5.9456	6.70038	13.8576	10.8853	7.98483	6.42289	0.229265
S04	ULN	20	SLR	1.28121	4.86066	4.68967	16.6062	11.9843	7.75318	8.1537	0.23022
S04	ULN	20	LLR	1.274	4.08597	4.19701	14.8574	11.4787	8.09145	7.68147	0.230356
S04	RAD	50	Pre	6.04854	32.2646	20.6123	30.9761	23.8908	23.6444	12.1835	0.227878
S04	RAD	50	SLR	6.60222	34.4886	20.3304	26.9962	20.5677	25.3259	12.5139	0.226199
S04	RAD	50	LLR	6.20102	31.46	18.8105	25.818	19.0831	23.0943	12.6419	0.224163
S04	ULN	50	Pre	6.78414	35.0271	20.6123	35.2129	22.5929	23.4284	15.0991	0.229016
S04	ULN	50	SLR	5.68963	28.2941	16.1491	39.8875	23.3958	21.7227	16.5993	0.230144
S04	ULN	50	LLR	4.69172	22.1109	13.6918	34.4186	20.4105	20.8113	14.7329	0.229185
S04	RAD	80	Pre	11.3862	59.2484	36.9993	58.4588	36.2479	35.7662	23.2055	0.227434
S04	RAD	80	SLR	11.0909	53.0905	34.232	50.629	33.7707	35.2499	22.8305	0.229539
S04	RAD	80	LLR	10.1801	46.3617	30.4576	47.9254	32.5073	32.1042	22.6777	0.230215
S04	ULN	80	Pre	11.4363	54.7232	36.9993	66.3056	32.3479	32.7506	29.1472	0.222389
S04	ULN	80	SLR	9.45485	43.2358	27.012	60.2117	31.3439	28.238	28.7455	0.22264
S04	ULN	80	LLR	7.84994	33.1501	21.3555	50.5424	27.3873	24.5349	26.5795	0.223963
S05	RAD	5	Pre	1.45172	2.61809	5.6705	3.38454	3.78438	3.49201	1.8903	0.243165
S05	RAD	5	SLR	1.52941	2.86006	6.60223	3.33079	3.82771	4.65069	1.74081	0.238687
S05	RAD	5	LLR	1.54572	2.87005	6.85949	3.5582	3.85413	4.56172	1.74673	0.236916
S05	ULN	5	Pre	1.27675	2.2142	5.6705	3.46694	3.84908	3.14401	1.87453	0.236969
S05	ULN	5	SLR	1.25985	2.34984	4.94098	4.99354	4.86719	3.37076	2.10119	0.240594
S05	ULN	5	LLR	1.23292	2.35877	4.90225	5.43599	5.36131	3.44573	2.15117	0.241651
S05	RAD	20	Pre	3.6467	9.18036	16.3445	6.85278	6.3699	11.0933	2.48764	0.234963
S05	RAD	20	SLR	4.05182	9.69094	18.2309	6.51302	6.15437	11.8815	2.44081	0.233634
S05	RAD	20	LLR	4.13063	9.6174	18.3308	7.19206	6.24224	11.4279	2.55657	0.235443
S05	ULN	20	Pre	3.75208	9.94135	16.3445	9.35127	7.59031	9.20324	2.91864	0.236004
S05	ULN	20	SLR	3.81655	10.1213	13.7407	12.6835	9.01147	9.59758	3.55846	0.237127
S05	ULN	20	LLR	4.10167	10.5844	13.8819	13.4814	9.3673	10.3017	3.89835	0.23905
S05	RAD	50	Pre	9.94424	21.417	37.8234	21.3398	14.7611	29.9647	6.37137	0.241692
S05	RAD	50	SLR	11.1436	22.6328	40.9552	22.3982	15.2974	30.2827	6.73803	0.243461
S05	RAD	50	LLR	11.8492	22.9002	40.5414	25.4422	16.533	28.9686	7.22539	0.243523
S05	ULN	50	Pre	12.0051	26.1066	37.8234	27.2176	18.7358	28.8525	7.33396	0.255941
S05	ULN	50	SLR	11.7791	24.0714	39.9474	34.1597	21.1626	28.0648	8.27963	0.254552
S05	ULN	50	LLR	11.9732	23.2145	37.5478	34.8376	21.8341	28.3915	8.35648	0.250271
S05	RAD	80	Pre	16.5066	38.0584	54.721	56.1011	26.4665	56.7692	14.8325	0.243029
S05	RAD	80	SLR	16.8739	36.8851	54.652	48.4022	25.4379	56.9497	14.7133	0.241412
S05	RAD	80	LLR	16.6824	34.7434	52.1521	51.041	25.8199	55.1578	15.0617	0.240693
S05	ULN	80	Pre	18.521	36.1158	54.721	72.6151	32.7016	56.9351	19.2936	0.236258
S05	ULN	80	SLR	17.4424	34.3608	59.7188	76.3214	32.3792	57.6021	19.4006	0.236332
S05	ULN	80	LLR	16.5781	33.3978	57.66	72.3182	31.7257	57.439	18.952	0.237211
S06	RAD	5	Pre	2.26932	3.60837	2.36756	4.09272	2.7437	6.84205	0.482634	0.106575
S06	RAD	5	SLR	2.31958	3.61188	2.50617	4.26566	2.9864	7.80536	0.505861	0.106097
S06	RAD	5	LLR	2.214	3.30123	2.42263	4.35816	2.98759	7.08612	0.515216	0.10627
S06	ULN	5	Pre	2.28084	3.03312	2.36756	5.73702	3.13849	5.96376	0.561573	0.109269
S06	ULN	5	SLR	2.54245	2.88072	2.38796	7.83417	3.62193	6.17586	0.645159	0.109059
S06	ULN	5	LLR	2.47739	2.7502	2.34519	7.96265	3.72836	6.53695	0.643565	0.108795
S06	RAD	20	Pre	6.57783	12.0363	7.3339	10.9107	6.81001	18.4412	0.826848	0.112314
S06	RAD	20	SLR	7.54834	13.2546	8.99435	9.81479	7.34938	20.8464	0.90443	0.109408
S06	RAD	20	LLR	7.37529	12.3814	8.6871	9.89187	7.59295	18.6438	0.918318	0.106663
S06	ULN	20	Pre	5.8693	10.7435	7.3339	13.3322	6.77352	16.9257	0.876431	0.100994
S06	ULN	20	SLR	5.30801	9.26859	6.26567	16.2958	7.8359	16.6461	1.04004	0.103199
S06	ULN	20	LLR	4.80399	8.02937	5.53221	15.5387	8.03067	16.7796	1.02524	0.104776
S06	RAD	50	Pre	25.5606	48.5162	25.9019	20.8966	16.1134	34.6751	1.70852	0.107499
S06	RAD	50	SLR	24.7402	50.2191	25.898	18.011	16.7876	36.4964	1.76857	0.10645
S06	RAD	50	LLR	22.6364	45.6734	23.3844	17.8	16.6525	32.8882	1.76585	0.105987
S06	ULN	50	Pre	27.9879	55.4715	25.9019	24.3069	18.6126	38.5885	2.13397	0.107859
S06	ULN	50	SLR	25.2185	51.1057	25.9799	29.5166	18.7504	35.688	2.31731	0.107072
S06	ULN	50	LLR	22.8667	45.9365	23.5067	27.869	18.2857	34.1154	2.18022	0.107171
S06	RAD	80	Pre	48.6352	89.7393	45.5095	36.0242	25.8602	55.603	3.66092	0.106887
S06	RAD	80	SLR	46.2626	83.8975	42.382	33.1255	25.3058	52.1981	3.73813	0.106088
S06	RAD	80	LLR	41.8365	74.0774	37.3985	33.2994	25.0599	47.406	3.76918	0.105954
S06	ULN	80	Pre	56.6762	97.6749	45.5095	50.9853	31.9184	60.9334	5.58665	0.106223
S06	ULN	80	SLR	50.4181	88.1582	46.4887	51.9234	30.1358	53.1935	5.40345	0.10681
S06	ULN	80	LLR	44.4696	78.3851	41.7632	48.8613	27.9601	49.0942	4.84857	0.107205
S07	RAD	5	Pre	3.03476	2.33743	3.32063	9.99637	6.48876	4.00185	4.23192	0.263649
S07	RAD	5	SLR	3.1809	2.42209	3.55103	10.6343	6.65274	4.28959	4.60926	0.263596
S07	RAD	5	LLR	3.21719	2.44291	3.64145	11.5494	6.87656	4.34252	4.86064	0.263083
S07	ULN	5	Pre	3.03548	2.37795	3.32063	10.4358	6.18407	3.89183	4.24521	0.259428
S07	ULN	5	SLR	3.53896	2.64711	2.90854	12.1646	6.50055	4.71134	5.15342	0.261465
S07	ULN	5	LLR	3.59318	2.62403	2.8837	12.0179	6.35883	5.14826	5.24992	0.263338
S07	RAD	20	Pre	5.07857	4.38681	12.2603	18.4475	11.031	9.17962	6.64349	0.26033
S07	RAD	20	SLR	5.33684	5.00488	13.1563	18.5877	10.7341	10.0551	7.02377	0.260552
S07	RAD	20	LLR	5.4471	5.10162	12.9306	19.6195	10.9812	10.3149	7.26234	0.260252
S07	ULN	20	Pre	5.15282	4.37231	12.2603	20.0669	11.5323	10.5963	7.3611	0.256215
S07	ULN	20	SLR	5.66698	4.55826	10.6496	22.6462	12.2061	10.3911	8.72882	0.258633
S07	ULN	20	LLR	5.66045	4.51472	10.5448	22.0967	12.2818	11.1845	8.85091	0.25914
S07	RAD	50	Pre	9.34306	9.66318	29.3004	34.8832	18.8261	20.5481	12.4216	0.259403
S07	RAD	50	SLR	9.56924	9.66118	30.5278	35.2441	19.6494	21.7261	12.4748	0.261493
S07	RAD	50	LLR	9.63661	9.40424	30.275	35.4728	19.9841	21.4592	12.7554	0.263072
S07	ULN	50	Pre	9.5845	10.3706	29.3004	34.1044	17.4238	21.1038	13.2608	0.264471
S07	ULN	50	SLR	10.213	10.863	34.8926	36.6688	18.7721	21.1097	15.3491	0.264253
S07	ULN	50	LLR	10.3293	10.6349	33.2739	35.9644	18.9802	21.6103	15.3351	0.264465
S07	RAD	80	Pre	21.8593	22.2222	60.2234	55.799	25.7994	35.4409	27.9654	0.258874
S07	RAD	80	SLR	22.0662	22.2646	57.2881	51.8043	25.0401	36.1059	27.9294	0.2586
S07	RAD	80	LLR	21.9789	21.8025	54.4447	50.0553	24.7701	35.8095	27.6443	0.260174
S07	ULN	80	Pre	28.0408	24.7161	60.2234	63.3141	30.0813	33.6093	28.7633	0.265673
S07	ULN	80	SLR	26.4938	24.5387	56.5651	61.7346	30.0941	33.2784	28.9562	0.2665
S07	ULN	80	LLR	25.3834	23.9435	54.7468	57.7075	28.9145	33.6623	28.1828	0.265961
S08	RAD	5	Pre	1.77485	1.91188	2.8226	3.0609	7.28402	12.1736	1.72036	0.379866
S08	RAD	5	SLR	2.39738	2.58239	3.3695	3.25418	8.32264	12.7085	2.33776	0.375856
S08	RAD	5	LLR	2.44948	2.65663	3.37271	3.4354	9.18221	12.6868	2.48301	0.374319
S08	ULN	5	Pre	1.78043	1.74498	2.8226	3.41701	7.82986	12.8744	1.46141	0.377074
S08	ULN	5	SLR	2.21103	2.24147	3.25457	4.28134	10.393	12.9381	1.60271	0.379171
S08	ULN	5	LLR	2.49068	2.58693	3.5926	4.35126	11.0882	13.4312	1.62338	0.37898
S08	RAD	20	Pre	3.93168	5.94044	5.99052	7.23637	16.6963	21.6107	3.3313	0.381799
S08	RAD	20	SLR	4.74951	7.67295	7.20806	7.71324	18.1075	22.8844	5.03275	0.381082
S08	RAD	20	LLR	4.98932	8.28635	7.56918	8.2425	19.0958	22.6074	5.09254	0.380868
S08	ULN	20	Pre	3.41982	5.8301	5.99052	7.95135	16.9251	21.4532	2.25145	0.38249
S08	ULN	20	SLR	3.93096	6.45722	5.84183	8.84499	19.9206	21.5742	2.71752	0.380534
S08	ULN	20	LLR	4.67151	6.87728	6.33857	8.54396	20.4956	22.173	2.90325	0.378664
S08	RAD	50	Pre	12.5168	21.226	16.5275	17.0731	29.2857	34.8101	4.3581	0.375097
S08	RAD	50	SLR	13.0571	23.3723	18.1319	17.8868	30.0117	35.5266	4.70776	0.373887
S08	RAD	50	LLR	12.8924	23.7325	18.2403	18.9803	31.5819	35.3561	4.78652	0.373849
S08	ULN	50	Pre	13.4689	23.4453	16.5275	21.4298	34.8721	34.8431	4.64979	0.372837
S08	ULN	50	SLR	12.3139	21.8481	16.3719	22.3918	36.9149	32.9359	5.13058	0.374135
S08	ULN	50	LLR	11.5908	20.7446	15.663	21.7906	36.9232	33.0138	5.12685	0.373783
S08	RAD	80	Pre	35.1804	47.2544	36.918	65.1512	58.9391	53.4517	12.8339	0.382083
S08	RAD	80	SLR	33.655	46.2281	35.9924	67.7359	57.8962	52.4637	12.5835	0.384579
S08	RAD	80	LLR	32.4242	45.667	35.0049	69.4277	56.0507	51.0159	12.5221	0.383103
S08	ULN	80	Pre	26.1997	40.5661	36.918	64.2557	59.2594	55.2409	15.6233	0.375705
S08	ULN	80	SLR	27.5023	42.0176	34.333	65.2757	61.5713	53.1253	14.8394	0.37182
S08	ULN	80	LLR	27.9618	42.2809	34.5599	62.5607	59.2394	52.0472	13.5839	0.371223
S09	RAD	5	Pre	2.94848	3.91264	7.983	4.38259	3.52323	0.815457	8.20513	0.253822
S09	RAD	5	SLR	3.73832	5.30415	10.4889	4.80944	3.70199	0.786321	9.99647	0.24641
S09	RAD	5	LLR	3.98937	5.70759	10.949	5.27	3.90759	0.780532	11.4833	0.246625
S09	ULN	5	Pre	2.71261	3.83534	7.983	5.52766	5.09941	0.807656	11.0817	0.261094
S09	ULN	5	SLR	3.10935	4.20154	7.37389	7.63738	6.10876	0.806549	16.0241	0.269529
S09	ULN	5	LLR	3.1797	4.28788	7.43723	8.41479	6.37902	0.801209	17.1882	0.271371
S09	RAD	20	Pre	6.68755	13.0927	23.7854	11.4259	7.69466	0.852261	20.8329	0.259819
S09	RAD	20	SLR	7.45487	14.7456	25.508	11.2509	8.06786	0.897746	22.4033	0.263758
S09	RAD	20	LLR	7.73136	15.1598	25.4866	11.6829	8.39162	0.891465	24.4235	0.265217
S09	ULN	20	Pre	5.65908	12.5135	23.7854	15.7383	10.5055	0.957224	30.9859	0.260276
S09	ULN	20	SLR	5.67469	11.312	19.2797	19.1863	11.5715	1.01339	38.1486	0.261891
S09	ULN	20	LLR	5.83933	10.9638	18.9303	19.2423	11.4227	1.03028	38.0389	0.262207
S09	RAD	50	Pre	15.3666	32.9507	81.8672	21.6243	18.1763	27.0828	42.0645	0.265117
S09	RAD	50	SLR	17.0838	37.3808	92.5653	22.0858	19.881	28.9942	45.7077	0.259801
S09	RAD	50	LLR	17.4315	38.1654	94.9499	24.4001	20.7456	29.1642	49.4089	0.258552
S09	ULN	50	Pre	15.5413	36.4864	81.8672	25.6218	20.7295	26.6646	46.6452	0.265822
S09	ULN	50	SLR	16.0438	35.4772	80.1407	29.5941	22.2341	25.4109	55.1628	0.264034
S09	ULN	50	LLR	16.0811	34.5432	78.0164	28.9288	22.6216	25.0239	54.5625	0.263604
S09	RAD	80	Pre	24.7261	50.6404	112.056	51.4177	25.4537	1.80406	74.8749	0.262164
S09	RAD	80	SLR	23.7396	48.9522	110.249	48.956	24.8764	1.80638	71.9726	0.261277
S09	RAD	80	LLR	22.4758	46.8528	107.312	49.7806	24.7251	1.74703	76.5156	0.259844
S09	ULN	80	Pre	26.699	57.9699	112.056	51.3987	23.9018	1.84854	93.2808	0.259042
S09	ULN	80	SLR	23.8828	48.6136	99.3159	58.2277	25.8818	2.05082	97.0363	0.262894
S09	ULN	80	LLR	22.1385	44.4066	92.2456	58.4928	26.6104	2.30183	95.527	0.265104
S10	RAD	5	Pre	5.01177	5.88133	11.6974	5.8081	7.30643	10.1255	3.45015	0.109964
S10	RAD	5	SLR	6.39612	9.62633	17.159	7.10917	8.18005	12.9893	4.05032	0.111526
S10	RAD	5	LLR	6.75419	10.5633	18.6805	8.45635	8.7737	13.3584	4.36559	0.11197
S10	ULN	5	Pre	5.02794	4.24797	11.6974	9.64256	9.25705	9.49641	4.26737	0.112218
S10	ULN	5	SLR	6.2927	5.67155	12.4563	17.1512	12.9842	12.434	6.5214	0.110186
S10	ULN	5	LLR	6.56228	6.35118	13.4387	18.0374	14.0541	14.11	7.00158	0.10947
S10	RAD	20	Pre	6.92604	10.0957	20.5718	10.3375	11.5345	15.9425	4.4702	0.112238
S10	RAD	20	SLR	8.11105	14.0496	26.5847	10.622	12.362	20.3365	4.87599	0.110695
S10	RAD	20	LLR	8.48179	15.4002	28.6019	11.5941	12.8844	21.4354	5.20801	0.110015
S10	ULN	20	Pre	5.75383	7.30249	20.5718	14.2923	12.8886	15.6338	5.09159	0.111112
S10	ULN	20	SLR	7.07375	8.91299	17.6366	22.49	16.8295	17.2118	7.19277	0.112068
S10	ULN	20	LLR	7.70464	9.80813	18.9295	23.1538	18.2222	18.8081	7.70391	0.111992
S10	RAD	50	Pre	17.1791	34.3268	56.1423	27.0157	22.064	31.7798	8.56771	0.108568
S10	RAD	50	SLR	18.7223	41.1278	62.5125	29.2992	24.2198	38.7958	9.42884	0.109004
S10	RAD	50	LLR	18.7487	41.6998	63.0531	30.8782	25.4231	39.8174	10.0281	0.109736
S10	ULN	50	Pre	13.0957	25.3108	56.1423	31.1994	23.2265	30.5013	8.84127	0.110017
S10	ULN	50	SLR	14.8503	28.5309	50.8222	42.8186	26.8202	32.3238	11.6691	0.11008
S10	ULN	50	LLR	15.5527	29.6553	52.8828	44.0016	27.643	33.9479	12.0268	0.109937
S10	RAD	80	Pre	21.7065	37.54	63.0713	30.766	27.2434	49.722	9.88737	0.110938
S10	RAD	80	SLR	23.0079	45.2067	72.8643	29.2233	29.4314	54.4944	9.8829	0.109956
S10	RAD	80	LLR	22.7371	45.8735	73.6078	29.9829	30.3702	53.8188	10.3715	0.109541
S10	ULN	80	Pre	21.5142	34.0093	63.0713	42.7533	29.0789	44.4232	12.6317	0.109586
S10	ULN	80	SLR	22.8426	37.0425	60.5919	54.6762	34.6322	46.4896	15.6328	0.110005
S10	ULN	80	LLR	22.774	37.6206	61.6818	54.3038	35.427	47.7379	15.4405	0.110501
S11	RAD	5	Pre	1.39092	1.63204	5.48316	3.09237	7.59791	4.65334	1.99875	0.353931
S11	RAD	5	SLR	1.44139	1.70248	5.88318	4.54885	8.87066	5.20907	2.73535	0.350534
S11	RAD	5	LLR	1.44887	1.72572	6.09844	5.47139	9.98933	5.58524	3.17147	0.350497
S11	ULN	5	Pre	1.32824	1.63337	5.48316	4.47235	10.1941	6.01365	2.64913	0.348329
S11	ULN	5	SLR	1.39698	1.8511	6.30861	7.51568	12.5673	7.66958	3.70258	0.352484
S11	ULN	5	LLR	1.44858	1.95081	6.8431	7.65535	13.4627	8.35174	3.68489	0.353118
S11	RAD	20	Pre	2.64341	4.24086	11.8613	10.7785	9.09633	9.24071	5.09062	0.340027
S11	RAD	20	SLR	2.62115	4.30953	11.9846	11.0631	9.5863	10.1668	5.41457	0.348508
S11	RAD	20	LLR	2.60346	4.23909	12.0711	11.9592	10.0396	10.2776	5.9473	0.350357
S11	ULN	20	Pre	2.26936	3.77667	11.8613	11.0139	9.33484	9.50744	4.9006	0.349108
S11	ULN	20	SLR	2.34635	3.72066	9.85548	13.2079	10.2755	10.1284	5.96789	0.349014
S11	ULN	20	LLR	2.34938	3.71776	9.87091	13.6695	10.4653	10.8711	6.11516	0.350176
S11	RAD	50	Pre	6.02062	11.7427	30.0977	24.1361	15.3785	23.6798	10.3325	0.341409
S11	RAD	50	SLR	5.8152	11.9555	28.8708	21.5378	14.8884	22.3649	9.67219	0.339377
S11	RAD	50	LLR	5.61968	11.7455	28.1134	21.7457	14.7757	21.3899	9.87178	0.339995
S11	ULN	50	Pre	5.60884	12.4789	30.0977	22.8183	14.7625	20.8197	9.82711	0.348438
S11	ULN	50	SLR	5.21537	11.8944	25.4459	28.7436	16.6617	21.5741	11.8591	0.348292
S11	ULN	50	LLR	5.04414	11.7518	24.3211	28.8733	16.9171	22.3945	11.9564	0.346922
S11	RAD	80	Pre	8.55213	18.147	42.0456	33.5693	22.3782	35.3764	14.7887	0.351153
S11	RAD	80	SLR	8.39562	18.0068	40.914	28.4407	21.202	34.587	13.6569	0.347181
S11	RAD	80	LLR	8.08669	17.6863	39.978	29.7885	21.4585	34.2702	14.3364	0.343724
S11	ULN	80	Pre	7.96452	17.8705	42.0456	37.6631	21.2771	31.9083	15.7091	0.345861
S11	ULN	80	SLR	7.7439	18.3615	37.5721	42.2934	22.5781	31.5266	18.1475	0.343031
S11	ULN	80	LLR	8.10066	19.2597	38.313	41.4056	22.8354	33.2902	18.3465	0.343079
S12	RAD	5	Pre	1.02126	3.43615	3.72281	8.7471	8.29404	5.05444	2.97073	0.118501
S12	RAD	5	SLR	1.03187	3.37418	3.81866	10.1822	8.18852	4.91313	3.57345	0.11841
S12	RAD	5	LLR	1.05233	3.32153	3.85637	11.5095	8.37689	4.33392	3.98192	0.118264
S12	ULN	5	Pre	1.16925	3.55476	3.72281	11.5046	8.68002	4.04534	3.47653	0.117014
S12	ULN	5	SLR	1.20131	3.71505	4.09162	16.1561	10.796	4.47172	4.33806	0.115658
S12	ULN	5	LLR	1.18374	3.71854	4.15097	15.5331	10.5767	4.80656	4.29027	0.116114
S12	RAD	20	Pre	1.78733	8.7785	10.5695	22.0022	15.7423	13.3114	6.10533	0.119869
S12	RAD	20	SLR	1.84526	8.74541	10.4	20.0475	15.2101	12.7866	6.41212	0.119443
S12	RAD	20	LLR	1.78483	7.90648	9.60135	19.7604	15.113	11.3576	6.5226	0.117973
S12	ULN	20	Pre	1.78424	8.28885	10.5695	25.755	17.6752	15.6753	7.37323	0.117701
S12	ULN	20	SLR	1.76855	7.79977	11.4477	27.1614	18.1998	15.0563	8.02704	0.11971
S12	ULN	20	LLR	1.78673	7.67968	11.3314	25.0416	17.0279	14.6647	7.75684	0.120324
S12	RAD	50	Pre	4.32614	22.3915	31.3773	60.404	27.5567	37.1104	12.9805	0.116493
S12	RAD	50	SLR	4.16231	21.2998	31.152	53.1481	25.8989	35.4171	12.4045	0.117763
S12	RAD	50	LLR	3.95767	19.6004	29.3404	53.5993	25.7568	33.4303	12.5034	0.118209
S12	ULN	50	Pre	4.57669	21.6857	31.3773	85.1932	30.2943	40.4719	14.789	0.116653
S12	ULN	50	SLR	4.36363	20.0159	31.0396	96.9702	31.2896	37.7374	16.1785	0.11787
S12	ULN	50	LLR	4.19096	18.9148	29.6837	90.079	29.5779	35.9794	15.4905	0.118468
S12	RAD	80	Pre	8.10599	33.2503	56.6996	148.864	46.645	55.5193	31.4065	0.118794
S12	RAD	80	SLR	7.8299	33.3338	53.7091	110.679	40.0493	48.927	25.8919	0.118203
S12	RAD	80	LLR	7.28154	30.9304	47.9267	99.6915	36.7878	44.5871	23.9781	0.117744
S12	ULN	80	Pre	8.34579	33.1536	56.6996	176.939	47.3872	60.4588	40.3916	0.118055
S12	ULN	80	SLR	8.57972	31.7978	60.4057	192.518	48.3123	55.7699	40.1378	0.117979
S12	ULN	80	LLR	8.46584	30.8609	57.4019	172.604	46.5489	52.5428	36.8498	0.117798
S13	RAD	5	Pre	3.49433	2.35218	6.04758	5.64523	9.9694	9.63803	4.81835	31.2643
S13	RAD	5	SLR	4.69224	3.79941	7.90728	7.99788	11.9833	14.0993	6.21674	30.351
S13	RAD	5	LLR	5.34242	4.52353	8.41338	9.93289	13.305	15.9078	7.12164	30.0351
S13	ULN	5	Pre	3.8	2.41616	6.04758	7.67626	13.5191	13.1955	5.89361	30.2031
S13	ULN	5	SLR	4.3117	3.21331	7.69343	10.6022	17.0516	17.2291	7.17252	30.1374
S13	ULN	5	LLR	4.41296	3.58766	7.79325	10.6625	18.0051	19.2493	7.31752	30.3704
S13	RAD	20	Pre	9.02453	8.30661	18.7637	10.718	27.8113	21.3528	8.43202	30.5331
S13	RAD	20	SLR	11.323	11.5366	21.9364	12.2427	28.3817	26.6921	9.45831	30.8228
S13	RAD	20	LLR	11.889	12.1605	21.6961	13.5536	29.0603	28.1013	10.0315	30.8274
S13	ULN	20	Pre	8.54324	7.28705	18.7637	11.4296	25.6845	20.8111	8.82511	29.983
S13	ULN	20	SLR	9.97964	7.86649	17.5025	14.5093	29.496	22.826	11.5646	29.6981
S13	ULN	20	LLR	10.5771	8.44683	17.5171	14.7884	30.4102	24.4568	12.0664	29.9253
S13	RAD	50	Pre	18.5333	19.7206	29.9874	20.5734	40.787	41.1259	15.7227	30.3435
S13	RAD	50	SLR	18.0945	20.5225	29.7805	21.409	39.2464	44.9318	16.2925	30.4434
S13	RAD	50	LLR	17.6751	20.3056	28.8102	22.2245	38.489	44.7126	16.6962	30.2374
S13	ULN	50	Pre	20.3314	20.0286	29.9874	24.4456	48.2084	42.2261	19.4938	30.0328
S13	ULN	50	SLR	21.3448	20.8194	31.3994	26.2163	47.7977	43.4594	22.2547	30.2327
S13	ULN	50	LLR	21.1223	20.5873	30.8963	25.621	46.8373	45.1793	22.0231	30.2604
S13	RAD	80	Pre	27.6014	27.5514	45.9703	39.0395	63.1952	68.7488	27.193	29.9474
S13	RAD	80	SLR	27.4724	26.9103	43.9492	36.5072	56.3665	68.3358	25.9071	30.3612
S13	RAD	80	LLR	27.1194	25.9842	41.9097	37.8042	53.7428	64.9976	26.6254	30.458
S13	ULN	80	Pre	30.6497	29.3533	45.9703	52.176	64.4712	66.1424	35.7253	30.7594
S13	ULN	80	SLR	30.4191	29.008	41.8393	57.1326	62.5932	61.1711	41.0955	30.4438
S13	ULN	80	LLR	29.4388	27.8218	39.736	53.3914	59.0937	59.0127	40.6984	30.3822
S14	RAD	5	Pre	2.73924	3.25471	4.15914	6.73795	5.56009	7.79041	2.23571	0.271275
S14	RAD	5	SLR	4.11803	5.10784	5.29069	7.82769	6.798	10.5794	2.49888	0.27313
S14	RAD	5	LLR	4.61058	5.62246	5.51222	9.45673	7.7105	10.4957	2.79566	0.27409
S14	ULN	5	Pre	2.21897	2.80492	4.15914	8.73466	6.78085	7.62356	2.32826	0.275046
S14	ULN	5	SLR	2.73782	3.36426	4.4349	11.3334	9.41457	9.30976	3.03315	0.273876
S14	ULN	5	LLR	3.07765	3.70154	4.91976	11.5663	9.90272	10.6487	3.11651	0.273774
S14	RAD	20	Pre	8.24727	10.4705	7.99553	15.6293	10.8383	12.7956	3.7514	0.268949
S14	RAD	20	SLR	10.3709	12.5796	10.0813	16.3225	12.7219	16.6176	4.24696	0.270381
S14	RAD	20	LLR	10.5974	12.6295	10.2545	18.8424	14.4642	17.7664	4.7176	0.274607
S14	ULN	20	Pre	7.52513	9.444	7.99553	17.7251	11.8818	12.8721	4.47269	0.278011
S14	ULN	20	SLR	8.17122	9.52022	7.98867	20.116	13.8169	13.7139	5.53236	0.275937
S14	ULN	20	LLR	8.76763	10.127	8.30857	20.0505	13.8135	14.8762	5.40837	0.275714
S14	RAD	50	Pre	18.97	25.842	33.5261	25.2716	20.6261	29.4503	8.63116	0.27059
S14	RAD	50	SLR	21.3725	28.6951	36.678	26.9925	23.0765	33.1134	9.11761	0.274474
S14	RAD	50	LLR	21.0455	28.4969	35.8262	31.2259	25.7447	33.1565	10.1086	0.275583
S14	ULN	50	Pre	17.2488	25.4319	33.5261	30.5819	23.7147	28.3678	10.296	0.277334
S14	ULN	50	SLR	16.3634	24.7504	26.9495	35.5165	27.3189	27.1651	11.7027	0.281074
S14	ULN	50	LLR	17.4533	26.0523	27.7719	35.6827	28.2375	28.7302	11.6355	0.281638
S14	RAD	80	Pre	39.9889	50.9408	50.1029	36.5954	30.4599	41.5262	14.638	0.272445
S14	RAD	80	SLR	40.7345	48.3216	50.9207	35.1873	29.7654	43.1951	15.2571	0.273773
S14	RAD	80	LLR	39.2724	44.9667	46.904	38.4567	31.3089	41.6303	16.5044	0.273009
S14	ULN	80	Pre	45.1661	57.0966	50.1029	48.8792	37.2081	46.1927	16.9895	0.275357
S14	ULN	80	SLR	39.312	52.1583	47.9643	55.9608	40.9842	42.8837	17.3987	0.265337
S14	ULN	80	LLR	37.8022	50.6035	47.5412	53.4547	40.7943	44.2516	16.6953	0.267751
S15	RAD	5	Pre	4.76887	4.35425	4.26855	4.39696	4.55965	6.4592	2.38956	0.111588
S15	RAD	5	SLR	5.16452	4.95201	5.08052	5.28636	5.60092	6.86317	2.51331	0.113016
S15	RAD	5	LLR	5.31955	5.06299	5.17341	6.08375	6.25694	6.8285	2.72004	0.113326
S15	ULN	5	Pre	5.12513	4.50465	4.26855	6.04385	6.55891	7.00829	2.54797	0.110321
S15	ULN	5	SLR	5.56058	4.82665	4.71767	9.10368	10.6475	8.02651	3.17498	0.111777
S15	ULN	5	LLR	5.7359	5.03648	4.9616	10.0461	11.7509	8.65011	3.22213	0.11237
S15	RAD	20	Pre	6.84218	7.05361	6.0751	11.8806	11.4647	8.28336	3.3259	0.11147
S15	RAD	20	SLR	8.10735	7.78323	7.16041	14.0498	12.3467	9.2715	3.90192	0.111405
S15	RAD	20	LLR	8.64168	7.98086	7.36764	16.7404	14.0896	9.34161	4.66892	0.112391
S15	ULN	20	Pre	7.20506	6.97512	6.0751	17.3623	16.5245	10.6613	4.59143	0.113376
S15	ULN	20	SLR	7.86763	7.33807	6.14156	25.7857	23.7203	12.1911	6.35789	0.112389
S15	ULN	20	LLR	8.08836	7.70992	6.27122	27.1713	24.8208	13.5542	6.50754	0.112149
S15	RAD	50	Pre	17.1353	17.7495	10.5869	29.6143	24.2151	29.2634	6.25263	0.112724
S15	RAD	50	SLR	19.9659	18.7571	12.6015	26.2378	22.1382	31.0025	6.47944	0.112014
S15	RAD	50	LLR	20.4246	18.4223	13.0372	29.0643	23.6181	30.7446	7.13299	0.11229
S15	ULN	50	Pre	14.6366	15.537	10.5869	40.3346	28.0619	28.2756	7.78845	0.113427
S15	ULN	50	SLR	15.6784	16.1196	10.6841	53.3079	36.2291	30.3524	10.5268	0.112658
S15	ULN	50	LLR	16.7493	17.5153	11.5013	55.6118	38.528	34.6459	11.0585	0.11212
S15	RAD	80	Pre	43.035	37.9019	33.2105	60.6285	38.9613	45.0034	19.6264	0.113096
S15	RAD	80	SLR	47.7935	37.6808	34.586	53.6076	34.4735	42.8618	19.9953	0.110912
S15	RAD	80	LLR	46.3981	36.1769	33.2835	55.0488	34.8604	41.4227	20.9279	0.109858
S15	ULN	80	Pre	45.124	42.5969	33.2105	82.9701	48.0408	56.212	30.2443	0.111142
S15	ULN	80	SLR	41.3563	42.0133	31.1115	95.6061	53.5713	54.1154	33.2571	0.113248
S15	ULN	80	LLR	39.9797	42.1367	31.3116	92.6802	54.3887	54.5452	33.2538	0.114432
S16	RAD	5	Pre	2.65804	2.46508	3.42019	5.12338	5.16329	5.75308	2.24819	0.203184
S16	RAD	5	SLR	3.2502	2.99966	4.58663	6.19275	6.42797	7.68039	2.67742	0.203733
S16	RAD	5	LLR	3.30472	3.02208	4.83797	7.17681	7.02643	7.80147	2.90239	0.204273
S16	ULN	5	Pre	2.84281	2.12972	3.42019	8.22198	5.9523	4.81721	2.73702	0.201937
S16	ULN	5	SLR	4.26452	2.42964	3.56095	13.3904	8.43	6.60967	3.75186	0.201421
S16	ULN	5	LLR	4.70877	2.58584	3.90435	13.5896	8.9035	8.19027	3.86454	0.201164
S16	RAD	20	Pre	5.38938	9.23495	10.3682	13.5796	12.9133	12.243	3.88285	0.201492
S16	RAD	20	SLR	7.197	13.6312	13.8507	13.9384	14.6123	14.5438	4.42277	0.199371
S16	RAD	20	LLR	7.31799	13.5266	14.3063	15.9924	15.9135	14.5588	4.88836	0.199009
S16	ULN	20	Pre	6.31633	10.1362	10.3682	22.0417	18.3915	13.035	5.32226	0.20397
S16	ULN	20	SLR	7.91763	8.85652	11.0029	31.0987	24.1618	15.8841	7.56862	0.202418
S16	ULN	20	LLR	8.81391	8.41581	11.5491	30.232	23.9506	17.5519	7.65366	0.201563
S16	RAD	50	Pre	19.9094	48.5929	18.1683	39.2197	27.7863	28.9712	9.17599	0.200877
S16	RAD	50	SLR	20.0537	48.3926	20.4411	37.9658	29.7262	32.7768	9.98182	0.19985
S16	RAD	50	LLR	20.4931	49.0025	20.6904	42.6454	32.3411	32.9686	11.2816	0.200145
S16	ULN	50	Pre	21.9887	56.7435	18.1683	48.4944	30.1941	29.1261	11.9818	0.200962
S16	ULN	50	SLR	21.6816	54.6783	17.4073	67.0436	35.6143	30.1072	15.9365	0.200962
S16	ULN	50	LLR	22.4937	57.3887	17.6073	67.7416	36.4356	33.1742	16.1326	0.201667
S16	RAD	80	Pre	32.2245	83.5918	31.4828	63.3114	42.7331	51.4779	15.5445	0.202632
S16	RAD	80	SLR	33.958	83.5278	34.9991	58.0334	42.974	56.0738	15.4146	0.202855
S16	RAD	80	LLR	34.6614	83.3966	35.6315	62.381	44.6387	55.527	16.7248	0.202317
S16	ULN	80	Pre	35.5742	93.7146	31.4828	84.2402	47.3988	56.1761	21.4503	0.203697
S16	ULN	80	SLR	38.8605	94.4226	36.371	89.1045	50.1247	55.2739	23.224	0.201996
S16	ULN	80	LLR	39.5701	92.5673	35.6538	85.4093	50.512	56.2786	22.6287	0.20199
S17	RAD	5	Pre	2.53037	7.72471	11.7429	6.15315	8.71009	9.27414	15.0638	0.310296
S17	RAD	5	SLR	4.95373	15.8834	17.1461	8.05154	11.6648	13.1257	14.9298	0.307576
S17	RAD	5	LLR	5.51774	17.4403	17.7026	9.30434	14.0696	14.0582	14.8564	0.305087
S17	ULN	5	Pre	2.01915	5.24797	11.7429	7.26296	10.0058	9.74087	14.8615	0.305604
S17	ULN	5	SLR	3.56524	9.75572	17.4581	10.3648	15.6062	16.6753	15.1487	0.306721
S17	ULN	5	LLR	4.22805	12.56	22.1847	11.03	18.0108	23.033	15.1936	0.309517
S17	RAD	20	Pre	4.75617	14.5564	23.4688	13.4959	20.1978	18.53	19.2655	0.308934
S17	RAD	20	SLR	6.47904	20.1378	27.6326	13.1834	20.2996	20.9049	19.997	0.306292
S17	RAD	20	LLR	6.11377	18.472	26.1132	13.1523	20.2195	19.9016	20.3077	0.304831
S17	ULN	20	Pre	3.84899	11.706	23.4688	16.4627	23.8978	18.111	24.1661	0.304275
S17	ULN	20	SLR	4.299	12.7049	20.6851	18.283	28.9893	20.4053	30.0714	0.308046
S17	ULN	20	LLR	4.2744	13.0712	20.2331	16.8192	27.9267	21.8163	27.9235	0.311324
S17	RAD	50	Pre	8.78177	28.1662	48.2194	27.5007	37.4567	42.6852	28.0822	0.310498
S17	RAD	50	SLR	11.5055	39.0554	56.6354	22.9012	33.4893	46.0262	26.7797	0.314795
S17	RAD	50	LLR	11.3632	37.3423	53.7028	21.9032	33.0757	42.9156	26.4093	0.315455
S17	ULN	50	Pre	7.84264	23.5527	48.2194	34.722	45.3895	41.0824	33.5806	0.304373
S17	ULN	50	SLR	7.59552	23.5687	41.126	35.0891	46.9102	41.5683	32.1367	0.301796
S17	ULN	50	LLR	7.13826	23.8036	37.4126	29.4142	42.2285	40.3481	28.1136	0.300786
S17	RAD	80	Pre	13.6774	40.1725	79.2335	42.2708	62.2368	64.8976	67.1286	0.310156
S17	RAD	80	SLR	17.3762	51.4783	93.2233	39.1798	56.301	65.5613	61.238	0.308351
S17	RAD	80	LLR	17.7152	50.2063	91.2909	39.8275	54.4567	61.0103	60.9639	0.305882
S17	ULN	80	Pre	13.9808	37.0529	79.2335	54.6995	72.7344	66.7538	81.2492	0.298994
S17	ULN	80	SLR	14.2073	34.7256	78.2029	60.7486	78.9412	66.26	86.9047	0.300473
S17	ULN	80	LLR	14.396	34.9278	79.8015	59.9702	79.3313	65.7218	86.4231	0.301393
S18	RAD	5	Pre	1.33478	2.17298	3.59263	5.2233	11.2502	8.71929	1.04561	0.206621
S18	RAD	5	SLR	1.29297	2.03575	3.38592	5.14301	10.9169	7.49072	1.07447	0.205037
S18	RAD	5	LLR	1.27364	1.88632	3.12121	5.09074	10.7138	6.15518	1.09302	0.200158
S18	ULN	5	Pre	1.39608	2.27079	3.59263	5.8314	10.4354	11.7856	1.12886	0.204433
S18	ULN	5	SLR	1.44612	2.72194	4.97018	7.12523	12.3469	15.3229	1.33235	0.207004
S18	ULN	5	LLR	1.4209	3.01625	5.75345	6.49997	12.0808	18.1527	1.25341	0.205359
S18	RAD	20	Pre	1.80103	5.7057	6.84089	7.68618	13.9195	23.511	1.62095	0.186396
S18	RAD	20	SLR	1.87839	5.03637	6.93001	6.20919	13.8533	19.4147	1.50432	0.188234
S18	RAD	20	LLR	1.92772	4.53617	6.87227	6.01177	13.9989	15.0706	1.48188	0.18885
S18	ULN	20	Pre	1.97711	5.99058	6.84089	10.1278	15.2616	29.851	1.66369	0.190813
S18	ULN	20	SLR	1.89823	6.57525	10.0773	10.9015	16.286	30.5392	1.69662	0.18992
S18	ULN	20	LLR	1.82384	6.81328	11.7768	9.24528	15.5748	30.0529	1.50887	0.18879
S18	RAD	50	Pre	2.28766	7.77993	9.45043	11.0759	16.6714	27.3106	2.10198	0.187969
S18	RAD	50	SLR	2.27085	6.6437	9.39966	7.81942	15.1747	20.6448	1.75779	0.187505
S18	RAD	50	LLR	2.19308	5.47549	8.86794	6.3723	14.0831	15.0682	1.52288	0.187523
S18	ULN	50	Pre	2.57829	8.70177	9.45043	14.9404	18.0891	33.4829	2.44462	0.189259
S18	ULN	50	SLR	2.46544	8.66273	10.5668	18.0577	19.6819	33.2925	2.64954	0.188754
S18	ULN	50	LLR	2.28376	8.17653	11.4946	16.5851	18.5866	31.9898	2.36926	0.188306
S18	RAD	80	Pre	11.5614	43.7373	31.1355	54.4937	43.6094	64.6967	7.17472	0.188356
S18	RAD	80	SLR	11.6807	46.148	31.7394	51.604	43.8426	62.6505	7.15101	0.189073
S18	RAD	80	LLR	11.0316	45.0494	30.4966	50.0726	43.0058	56.9358	6.99801	0.188774
S18	ULN	80	Pre	12.1843	43.2658	31.1355	58.1153	41.333	56.4116	7.70808	0.189007
S18	ULN	80	SLR	8.36344	31.4652	23.6104	40.8326	30.0763	37.6814	5.5807	0.188831
S18	ULN	80	LLR	5.9217	22.7019	19.5452	27.5968	22.2516	26.331	3.9255	0.188342
S19	RAD	5	Pre	3.07799	6.05426	7.41958	5.36112	3.52018	10.9178	4.12026	0.173209
S19	RAD	5	SLR	4.59916	9.25437	10.2829	8.64244	4.93104	32.5072	6.04907	0.175931
S19	RAD	5	LLR	4.75087	9.37005	10.0753	10.0467	5.27239	37.905	6.45726	0.176854
S19	ULN	5	Pre	2.54989	4.53674	7.41958	4.97092	3.54907	5.1655	4.02663	0.172296
S19	ULN	5	SLR	2.89411	4.80185	6.38573	6.16476	4.32496	6.22308	4.95797	0.176114
S19	ULN	5	LLR	2.99367	4.87692	6.75613	6.12976	4.49647	6.0736	4.96805	0.1774
S19	RAD	20	Pre	4.97518	12.1696	12.9107	10.2295	6.07737	8.18316	6.9658	0.173792
S19	RAD	20	SLR	4.90847	11.4966	12.6227	8.65212	5.75036	8.29299	6.08324	0.172039
S19	RAD	20	LLR	4.8959	10.9198	12.0418	8.85567	6.0657	7.84393	5.9791	0.171535
S19	ULN	20	Pre	4.86829	12.9149	12.9107	13.4995	7.86859	11.0859	8.92127	0.172004
S19	ULN	20	SLR	5.07932	11.9018	12.8187	15.5854	9.35465	11.4707	10.337	0.174409
S19	ULN	20	LLR	5.51374	12.2254	13.7678	16.1965	9.82757	11.5166	10.7727	0.175524
S19	RAD	50	Pre	13.968	32.4788	31.8813	24.9582	11.0053	18.6493	15.9733	0.172455
S19	RAD	50	SLR	14.772	33.9664	33.0436	21.8068	10.987	19.0827	15.0695	0.172882
S19	RAD	50	LLR	14.6661	32.6513	32.6862	22.834	11.2501	18.8065	15.8141	0.173412
S19	ULN	50	Pre	14.353	31.921	31.8813	31.1401	13.3644	22.4394	20.7493	0.171338
S19	ULN	50	SLR	12.7031	26.0904	27.9862	30.8007	12.9499	20.4572	21.9387	0.174339
S19	ULN	50	LLR	12.307	24.5266	26.4473	30.4135	12.8731	19.3106	21.5953	0.174426
S19	RAD	80	Pre	21.6126	47.826	54.8539	48.9624	23.5466	43.7769	30.0017	0.171942
S19	RAD	80	SLR	21.4176	48.3546	56.0022	40.0114	20.7623	40.8239	26.3497	0.171004
S19	RAD	80	LLR	21.1151	46.8445	55.0735	39.813	20.1752	38.6123	26.7446	0.170234
S19	ULN	80	Pre	20.9176	45.1728	54.8539	55.0467	24.2297	47.1304	37.1575	0.169798
S19	ULN	80	SLR	20.722	42.2088	48.7635	56.7569	25.4568	43.3746	37.585	0.170438
S19	ULN	80	LLR	20.5516	42.3203	48.6253	52.3173	24.6699	40.5106	34.61	0.17125
S20	RAD	5	Pre	3.65169	12.5847	33.3442	15.403	12.6248	13.4439	10.4734	0.465245
S20	RAD	5	SLR	6.02562	19.5687	112.063	27.1045	22.5009	22.7867	18.2329	0.463566
S20	RAD	5	LLR	6.05243	19.6934	141.526	29.4972	24.269	23.418	19.2378	0.46205
S20	ULN	5	Pre	2.43022	8.7672	33.3442	11.4859	9.62992	9.43765	8.5257	0.461291
S20	ULN	5	SLR	2.51655	8.77648	47.4498	14.3492	11.876	9.73608	10.2643	0.468989
S20	ULN	5	LLR	2.56436	8.91813	73.3604	13.9528	11.6283	9.87372	10.1247	0.473817
S20	RAD	20	Pre	3.05363	11.0532	12.1597	15.1772	13.8984	11.8852	10.0326	0.475556
S20	RAD	20	SLR	3.21305	11.3749	24.9514	15.6156	14.3655	12.742	10.2078	0.472004
S20	RAD	20	LLR	3.11913	10.8814	29.0901	16.2453	14.4988	12.1064	10.4022	0.4701
S20	ULN	20	Pre	3.10843	10.9624	12.1597	16.893	14.7726	12.2382	11.5337	0.464901
S20	ULN	20	SLR	3.33707	11.4805	8.45636	19.3316	16.7205	11.9892	13.7072	0.462835
S20	ULN	20	LLR	3.2692	11.5011	8.64721	17.6295	15.4462	11.7387	12.8302	0.463052
S20	RAD	50	Pre	6.8729	27.5968	26.5695	34.3447	29.7369	30.2814	21.0011	0.470031
S20	RAD	50	SLR	7.21212	30.1108	25.8812	30.6101	26.9985	29.8124	20.3311	0.473207
S20	RAD	50	LLR	6.846	28.2721	23.1233	30.296	25.5571	26.6862	20.2196	0.475422
S20	ULN	50	Pre	7.58196	29.7573	26.5695	37.4269	31.0782	30.0311	23.5568	0.458413
S20	ULN	50	SLR	6.98969	26.9375	20.3036	37.0791	31.5544	25.9839	24.2303	0.46022
S20	ULN	50	LLR	6.44514	24.3418	18.0555	32.6395	28.2518	23.3228	21.7865	0.462554
S20	RAD	80	Pre	12.8201	50.9364	57.9684	52.977	48.6673	47.7054	34.9683	0.464797
S20	RAD	80	SLR	13.7654	51.9088	58.2026	50.6165	46.6174	47.2622	35.2783	0.464703
S20	RAD	80	LLR	13.6109	50.4527	55.3696	51.9921	46.867	45.9138	36.6786	0.464874
S20	ULN	80	Pre	14.756	61.1104	57.9684	64.2688	52.0401	45.649	45.4117	0.467566
S20	ULN	80	SLR	13.3642	54.1707	47.8942	61.4464	48.3346	40.4643	42.1926	0.462673
S20	ULN	80	LLR	12.094	48.4144	42.4318	53.1611	43.0956	37.4024	36.382	0.460464
